# Supplementary material for: Retrospective Analysis of the SARS-CoV-2 Infection Profile in COVID-19 Positive Patients in Vitoria da Conquista, Northeast Brazil
Source: Viruses. 2022 Oct 31;14(11):2424. doi: 10.3390/v14112424 (PMC9699198; doi:10.3390/v14112424)
Supplement: Supplementary file 1 [file viruses-14-02424-s001.zip]

Archive with 1 entries (1 files):
- viruses-1972133-supplementary.pdf
